# Supplementary material for: Impact of Combined Interventions and Early Home Care Activation on 30-Day Hospital Readmissions: A Retrospective Observational Study
Source: Medicina (Kaunas). 2026 Mar 23;62(3):602. doi: 10.3390/medicina62030602 (PMC13028036; doi:10.3390/medicina62030602)
Supplement: Supplementary file 1 [file medicina-62-00602-s001.zip]

Archive with 1 entries (1 files):
- medicina-4187802-supplementary.pdf
